# Supplementary material for: A biosynthetically informed distance measure to compare secondary metabolite profiles
Source: Chemoecology. 2017 Nov 27;28(1):29–37. doi: 10.1007/s00049-017-0250-4 (PMC5840250; doi:10.1007/s00049-017-0250-4)
Supplement: Supplementary file 1 — Supplementary material 1 (ZIP 51 KB) [file 49_2017_250_MOESM1_ESM.zip]

Archive with 21 entries (20 files):
- SI1_bouquet.txt
- __MACOSX/
- __MACOSX/._SI1_bouquet.txt
- SI1_bouquet_real_world.txt
- __MACOSX/._SI1_bouquet_real_world.txt
- SI1_CompClass.txt
- __MACOSX/._SI1_CompClass.txt
- SI1_CompClass_real_world.txt
- __MACOSX/._SI1_CompClass_real_world.txt
- SI1_Enzymes.txt
- __MACOSX/._SI1_Enzymes.txt
- SI1_Enzymes_real_world.txt
- __MACOSX/._SI1_Enzymes_real_world.txt
- SI1_Enzymes_real_world.xlsx
- __MACOSX/._SI1_Enzymes_real_world.xlsx
- SI1_R-code_BioSynDist application.R
- __MACOSX/._SI1_R-code_BioSynDist application.R
- SI1_read me.txt
- __MACOSX/._SI1_read me.txt
- SI1_sourceFunctions_BioSynDist.R
- __MACOSX/._SI1_sourceFunctions_BioSynDist.R
