# Supplementary material for: A biosynthetically informed distance measure to compare secondary metabolite profiles
Source: Chemoecology. 2017 Nov 27;28(1):29–37. doi: 10.1007/s00049-017-0250-4 (PMC5840250; doi:10.1007/s00049-017-0250-4)
Supplement: Supplementary file 1 — Supplementary material 1 (ZIP 51 KB) [file 49_2017_250_MOESM1_ESM.zip › SI1_bouquet.txt]

lavandulol	Z_ocimene	linalool	a_pinene	b_pinene	indole	methyl_cinnamate	benzaldehyde	benzoic_acid	methyl_benzoate	octanal	hexyl_acetate	Z_hexenol	
A	10	10	0	0	0	10	10	0	0	0	10	10	0
B	10	10	10	10	10	10	10	10	10	10	10	10	10
C	0	0	10	0	10	0	0	10	0	10	0	0	0
D	0	10	0	10	0	0	10	0	10	0	0	0	0
E	0	0	0	0	10	0	0	0	10	10	0	0	0
F	0	0	0	10	0	0	0	0	10	10	0	0	0
G	0	0	0	0	0	0	0	10	10	10	0	0	0
H	0	0	0	0	0	10	10	10	0	0	0	0	0
I	0	0	10	0	10	0	0	0	0	0	0	0	0
J	0	1	20	10	5	0	0	0	0	0	0	0	0
K	0	10	10	10	10	0	0	0	0	0	0	0	0
L	10	10	0	10	0	0	0	0	0	0	0	0	0
M	0	0	0	0	0	0	0	0	0	0	10	10	10
