# Supplementary material for: A biosynthetically informed distance measure to compare secondary metabolite profiles
Source: Chemoecology. 2017 Nov 27;28(1):29–37. doi: 10.1007/s00049-017-0250-4 (PMC5840250; doi:10.1007/s00049-017-0250-4)
Supplement: Supplementary file 1 — Supplementary material 1 (ZIP 51 KB) [file 49_2017_250_MOESM1_ESM.zip › SI1_bouquet_real_world.txt]

V_4_methyl_3_penten_2_one	a_copaene	a_humulene	a_phellandrene	a_pinene	a_terpinene	a_terpineol	a_thujene	allo_ocimene	b_myrcene	b_phellandrene	b_pinene	benzaldehyde	benzyl_cyanide	borneol	C15H24_119_105_79	camphene	camphor	E_b_caryophyllene	isovaleric_acid	lavandulol	limonene	linalool	mentatriene	methyl_benzoate	methyl_salicilate	ocimene	ocimene2	p_cymene	pinocarvone	piperitol	piperitone	sabinene	terpinene	terpinene_4_ol	terpinolene	thujadiene	verbenone	Z_3_hexenylacetate	Z_hexenol	
Am1	198981	0	21338	542345	1316812	285672	126672	188059	146347	463945	4034171	11582458	2180724	0	873273	0	1525970	1023282	414074	277072	138033	1152959	21965	0	9258	125161	0	1470863	5909211	165850	180811	86820	5525909	1038633	85929	107609	0	0	8963351	1142990
Am2	201758	0	89608	737416	2597221	504841	85790	701457	772539	1000919	5025208	18173703	2176186	0	513549	107588	2422578	6661409	1779805	25714	144265	3779429	40625	0	15094	39350	4007273	6192354	1539015	133045	274826	147435	15395087	696645	96641	148852	0	0	1781591	405424
Am3	220070	1078962	1138040	3672719	822228	2209965	794241	1453815	2928960	1618919	9987669	7727057	1591808	0	1245236	202162	1351950	9202118	11668456	2485580	535007	2246898	77263	0	15279	260517	8341093	17865027	2963291	160151	750313	1214705	16765913	1968578	102238	624805	0	0	8278176	1809494
Am4	143195	0	24007	309884	513645	175017	56577	251670	1165362	596526	2680032	4481009	1084278	0	279596	99898	456770	1675434	329617	106933	257671	572288	12154	0	3471	56924	4776104	11976142	811711	60294	179105	77534	7125346	279765	52814	68168	0	0	1404569	322877
Am5	98630	210911	40398	609492	1401525	509257	104960	508332	341718	937164	3441509	10938771	1112662	0	203435	61197	1475518	2439118	827264	867602	84635	871501	38045	0	8523	446046	2612109	3781005	1530269	71160	116249	189164	11114832	615627	114644	153850	0	0	3256147	801573
Am6	182415	208224	277015	4071342	2291198	2476649	511517	2874736	664771	1361598	12549048	18972336	1436266	0	2874185	81884	2493075	17494042	4318699	341997	466770	2705912	317916	0	72890	109119	0	5504294	3561499	361288	1806189	703031	28451127	2252014	323298	510107	0	0	11983311	1772965
Am7	486823	0	814783	6381836	2658525	4226013	1533718	3337335	1560217	2040402	18777598	25421916	2402673	0	7802459	493548	4633144	31061943	12838711	114644	1807932	4114964	111790	0	7940	148728	0	12625643	5074682	1032669	4661250	1372990	41939099	3450147	858274	925660	0	0	17554782	6018899
Am8	0	0	2733437	15904793	745322	10514426	4705996	2232098	368503	2800220	27003594	10881401	971263	0	747767	109108	1325099	4586431	23012000	356718	0	5830190	424605	0	73777	580972	0	3617151	5293458	466056	5394089	969696	24839870	2550362	482972	925660	0	0	30945902	4331665
Am9	378385	0	9696054	19853511	9294804	13440246	6228274	4951921	822602	4578634	31084764	46800224	1250148	0	1312489	160529	4527065	8323668	48524603	1100185	0	10013873	457501	0	60485	524496	0	9434038	8003175	1179774	15842068	990494	54550053	4674938	1185028	1718309	0	0	16854057	4328240
Sa1	0	0	0	0	119122	0	0	0	0	0	0	50360	0	0	0	0	0	0	0	0	0	251770	0	0	0	0	0	0	0	0	0	0	19759	0	0	0	0	10637	0	0
Sa2	0	0	0	0	199670	0	0	0	0	74165	0	233199	0	0	0	0	0	0	0	0	0	75010	0	0	0	0	0	104838	0	0	0	0	0	0	0	0	0	0	0	0
Sa3	0	0	0	0	27470	0	0	0	8565	441944.5	145108	69976	0	0	0	0	0	0	0	0	0	148461	0	15040	0	0	68989	638314	0	0	0	0	41191	0	0	0	0	118832	0	0
Sa4	0	0	0	0	15857	0	0	0	49281	282938	0	74584	0	0	0	0	0	0	297526	0	0	461955	0	123071	0	0	332519	1273131	0	0	0	0	40382	0	0	0	0	75830	0	0
Sa5	0	0	0	0	6308	0	0	0	52444	632890.5	343118	73452	0	0	0	0	0	0	10264	0	0	469854	0	160679	0	0	254735	2877723	0	0	0	0	75628	0	0	0	0	281667	0	0
Sa6	0	0	0	0	81149	0	0	13020	6483	209230.25	114489	94827	0	0	0	0	0	0	110581	0	0	342346	0	41012	0	0	0	491242	0	0	0	0	53987	0	0	0	0	212977	0	0
Sa7	0	0	0	0	17324833	0	0	281995	435475	2676866	1533857	1541797	0	125450	0	0	0	0	0	0	0	1651130	0	1231263	0	0	983320	20853033	0	0	0	0	514992	0	0	0	107227	705057	0	0
Sa8	0	0	0	0	1518150	0	0	37209	65568	534160	610737	256713	0	17821	0	0	0	0	0	0	0	956300	0	93230	0	0	295335	4534385	0	0	0	0	144759	0	0	0	29291	381826	0	0
Sa9	0	0	0	0	172451	0	0	77728	50755	935874	374156	259755	0	0	0	0	0	0	6889	0	0	728167	0	65646	0	0	210840	2246252	0	0	0	0	795437	0	0	0	26655	301482	0	0
