# Supplementary material for: A biosynthetically informed distance measure to compare secondary metabolite profiles
Source: Chemoecology. 2017 Nov 27;28(1):29–37. doi: 10.1007/s00049-017-0250-4 (PMC5840250; doi:10.1007/s00049-017-0250-4)
Supplement: Supplementary file 1 — Supplementary material 1 (ZIP 51 KB) [file 49_2017_250_MOESM1_ESM.zip › SI1_CompClass.txt]

aromatics	FAD	monoterpene	
benzaldehyde	1	0	0
benzoic_acid	1	0	0
indole	1	0	0
methyl_benzoate	1	0	0
methyl_cinnamate	1	0	0
hexyl_acetate	0	1	0
octanal	0	1	0
Z_hexenol	0	1	0
a_pinene	0	0	1
b_pinene	0	0	1
lavandulol	0	0	1
linalool	0	0	1
Z_ocimene	0	0	1
