# Supplementary material for: A biosynthetically informed distance measure to compare secondary metabolite profiles
Source: Chemoecology. 2017 Nov 27;28(1):29–37. doi: 10.1007/s00049-017-0250-4 (PMC5840250; doi:10.1007/s00049-017-0250-4)
Supplement: Supplementary file 1 — Supplementary material 1 (ZIP 51 KB) [file 49_2017_250_MOESM1_ESM.zip › SI1_CompClass_real_world.txt]

aliphatics	aromatics	fatty_acid_derived	monoterpenes	sesquiterpenes	
V_4_methyl_3_penten_2_one	0	0	0	1	0
a_copaene	0	0	0	0	1
a_humulene	0	0	0	0	1
a_phellandrene	0	0	0	1	0
a_pinene	0	0	0	1	0
a_terpinene	0	0	0	1	0
a_terpineol	0	0	0	1	0
a_thujene	0	0	0	1	0
allo_ocimene	0	0	0	1	0
b_myrcene	0	0	0	1	0
b_phellandrene	0	0	0	1	0
b_pinene	0	0	0	1	0
benzaldehyde	0	1	0	0	0
benzyl_cyanide	0	1	0	0	0
borneol	0	0	0	1	0
C15H24_119_105_79	0	0	0	0	1
camphene	0	0	0	1	0
camphor	0	0	0	1	0
E_b_caryophyllene	0	0	0	0	1
isovaleric_acid	1	0	0	0	0
lavandulol	0	0	0	1	0
limonene	0	0	0	1	0
linalool	0	0	0	1	0
mentatriene	0	0	0	1	0
methyl_benzoate	0	1	0	0	0
methyl_salicilate	0	1	0	0	0
ocimene	0	0	0	1	0
ocimene2	0	0	0	1	0
p_cymene	0	0	0	1	0
pinocarvone	0	0	0	1	0
piperitol	0	0	0	1	0
piperitone	0	0	0	1	0
sabinene	0	0	0	1	0
terpinene	0	0	0	1	0
terpinene_4_ol	0	0	0	1	0
terpinolene	0	0	0	1	0
thujadiene	0	0	0	1	0
verbenone	0	0	0	1	0
Z_3_hexenylacetate	0	0	1	0	0
Z_hexenol	0	0	1	0	0
