# Supplementary material for: A biosynthetically informed distance measure to compare secondary metabolite profiles
Source: Chemoecology. 2017 Nov 27;28(1):29–37. doi: 10.1007/s00049-017-0250-4 (PMC5840250; doi:10.1007/s00049-017-0250-4)
Supplement: Supplementary file 1 — Supplementary material 1 (ZIP 51 KB) [file 49_2017_250_MOESM1_ESM.zip › SI1_R-code_BioSynDist application.R]

#######################################################
######   Biosynthetically informed Distances   ########
#######################################################
#################   Application   #####################
#######################################################
############################# Robert R. Junker ########
#######################################################


# Load Source Functions

setwd("/your_folder") # folder contains "sourceFunctions_BioSynDist.R" and datasets
source("sourceFunctions_BioSynDist.R")

#-----------------------------------------------------------------------------------------
# Load DATA - hypothetical example

BioSyn <- read.table("Enzymes.txt", header=T, row.names=1) ## Matrix with compounds as rows and enzymes as columns
#ComClass <- read.table("CompClass.txt", header=T, row.names=1) ## Matrix with compounds as rows and compound classes as columns
SampleCompoundMatrix <- read.table("bouquet.txt", header=T, row.names=1) ## Matrix with Samples as rows and compounds as columns

#-----------------------------------------------------------------------------------------
# Load DATA - real world example

BioSyn <- read.table("Enzymes_real_world.txt", header=T, row.names=1) ## Matrix with compounds as rows and enzymes as columns
#ComClass <- read.table("CompClass_real_world.txt", header=T, row.names=1) ## Matrix with compounds as rows and compound classes as columns
SampleCompoundMatrix <- read.table("bouquet_real_world.txt", header=T, row.names=1) ## Matrix with Samples as rows and compounds as columns

#-----------------------------------------------------------------------------------------
# Calculate biosynthetically informed distances d(A,B) between samples
r <- BioSynDist(BioSyn, SampleCompoundMatrix)
bsDist <- as.dist(r$BSDist)

#-----------------------------------------------------------------------------------------
# Merge distances based on compound classes and conventional distances (e.g. Bray-Curtis)
dis_bray<-vegdist(SampleCompoundMatrix, method="bray") 
m <- MergeDist (bsDist, dis_bray, w = 0.878) ## 0 <= w <= 1
mDist <- m$mergedDist


#-----------------------------------------------------------------------------------------
#-----------------------------------------------------------------------------------------
#-----------------------------------------------------------------------------------------
# Further functions to explore BioSynDist and merged Distances

# Plot dendrogram of secondary metabolites based on BioSynDist
plot(as.phylo(r$dend_Comp), type="fan", tip.color = "black", label.offset=0.02, no.margin=TRUE, cex=1)

# Plot dendrogram of samples based on BioSynDist
D.clus <- as.dendrogram(hclust(bsDist, method="average"))
par(mar=c(3,7,1,8))
plot(D.clus,horiz=TRUE, axes=T)

# Calculate Bray-Curtis Distances between samples
dis_bray<-vegdist(SampleCompoundMatrix, method="bray") 
B.clus <- hclust(dis_bray, method="average")
clus.den.Bray <- as.dendrogram(B.clus)
par(mar=c(3,7,1,8))
plot(clus.den.Bray, horiz=TRUE, axes=T)

# Plot tanglegram between BioSynDist and Bray-Curtis Distances
library(dendextend)
untangle(as.dendrogram(D.clus), as.dendrogram(clus.den.Bray), method="step2side", R = 10, color_lines = "black")%>% tanglegram
