# Supplementary material for: A biosynthetically informed distance measure to compare secondary metabolite profiles
Source: Chemoecology. 2017 Nov 27;28(1):29–37. doi: 10.1007/s00049-017-0250-4 (PMC5840250; doi:10.1007/s00049-017-0250-4)
Supplement: Supplementary file 1 — Supplementary material 1 (ZIP 51 KB) [file 49_2017_250_MOESM1_ESM.zip › SI1_read me.txt]

#######################################################
######   Biosynthetically informed Distances   ########
#######################################################
#################   Information   #####################
#######################################################
############################# Robert R. Junker ########
#######################################################

To calculate Biosynthetically informed Distances d(A, B) of hypothetical and real world example, please follow this instruction: 

1.) Save all files of SI1 in one folder
2.) Open „R-code_BioSynDist application.R“ in R or R studio
3.) Choose the folder where you saved SI1 as working directory 
4.) Load „sourceFunctions_BioSynDist.R“ 
5.) If necessary install R packages „vegan“, „cluster“, „GUniFrac“
6.) Choose either the hypothetical or the real world example
7.) Run the remaining command lines in „R-code_BioSynDist application.R“
