# Supplementary material for: A biosynthetically informed distance measure to compare secondary metabolite profiles
Source: Chemoecology. 2017 Nov 27;28(1):29–37. doi: 10.1007/s00049-017-0250-4 (PMC5840250; doi:10.1007/s00049-017-0250-4)
Supplement: Supplementary file 1 — Supplementary material 1 (ZIP 51 KB) [file 49_2017_250_MOESM1_ESM.zip › SI1_sourceFunctions_BioSynDist.R]

#######################################################
######   Biosynthetically informed Distances   ########
#######################################################
###############   Source Functions   ##################
#######################################################
############################# Robert R. Junker ########
#######################################################


library(vegan)
library(cluster)
library(GUniFrac)

BioSynDist <- function(biosynthesisInfo, SecMetComp){
  
  bioSynDistComp <- vegdist(biosynthesisInfo, method="bray", binary=T)
  clus_Comp <- hclust(bioSynDistComp, method="average") 
  unifracs <- GUniFrac(SecMetComp, as.phylo(clus_Comp), alpha=c(0, 0.5, 1))$unifracs   
  BSD <- unifracs[, , "d_1"] # Weighted UniFrac 
  #BioSynDist <- unifracs[, , "d_UW"] # Unweighted UniFrac
  #BioSynDist <- unifracs[, , "d_VAW"] # Variance adjusted weighted UniFrac
  #BioSynDist <- unifracs[, , "d_0"]      # GUniFrac with alpha 0
  #BioSynDist <- unifracs[, , "d_0.5"]    # GUniFrac with alpha 0.5
  
  r <- list("BSDist" = BSD,
            "dend_Comp" = clus_Comp)
  
  #return(r)
  invisible(r)
  
}

MergeDist <- function(BioSynDist, Dist, w = 0.878){
  
  BioSynDistStand <- as.dist(BioSynDist / max(BioSynDist))
  DistStand <- as.dist(Dist / max(Dist))
  
  mDist <- w * BioSynDistStand + (1 - w) * DistStand
  
  r <- list("mergedDist" = mDist)
  
  return(r)
  invisible(r)
}
